# Supplementary material for: Lipid Nanoparticle Formulations for the Skin Delivery of Cannabidiol
Source: Pharmaceutics. 2024 Nov 21;16(12):1490. doi: 10.3390/pharmaceutics16121490 (PMC11676254; doi:10.3390/pharmaceutics16121490)
Supplement: Supplementary file 1 [file pharmaceutics-16-01490-s001.zip]

Archive with 1 entries (1 files):
- pharmaceutics-3266757-supplementary.pdf
